# Supplementary material for: Attenuated infection by a Pteropine orthoreovirus isolated from an Egyptian fruit bat in Zambia
Source: PLoS Negl Trop Dis. 2021 Sep 7;15(9):e0009768. doi: 10.1371/journal.pntd.0009768 (PMC8448348; doi:10.1371/journal.pntd.0009768)
Supplement: S1 Table — (XLSX) [file pntd.0009768.s001.xlsx]

## Sheet: Sheet1
S1 Table. Summary of PRV identified in humans, bats and monkeys
Strain	Host	Country of Origin	Year	Reference
Nelson Bay	Bat (Pteropus policephalus)	Australia	1968	[1]
Pulau	Bat (Pteropus hypomelanus)	Malaysia	1999	[12]
Xi river	Bat (Rousettus leschenaultii)	China	2006	[13]
Melaka	Human	Malaysia	2006	[2]
Kampar	Human	Malaysia	2006	[3]
Miyazaki-Bali/2007	Human	Indonesia	2007	[4]
HK23629/07	Human	Indonesia	2007	[5, 6]
HK46886/09	Human	Indonesia	2009
HK50842/10	Human	Indonesia	2010
Sikamat/MYS/2010	Human	Malaysia	2010	[7]
Indonesia/2010	Bat (Pteropus vampyrus)	Indonesia	2010	[14]
Cangyuan	Bat (Rousettus leschenaultii)	China	2012	[15]
Samal-24	Bat (Eonycteris spelaea)	Philippines	2013	[16]
Samal-50	Bat (Rousettus amplexicaudatus)	Philippines	2013
Talikud-73	Bat (Eonycteris spelaea)	Philippines	2013
Talikud-74	Bat (Eonycteris spelaea)	Philippines	2013
Talikud-79	Bat (Rousettus amplexicaudatus)	Philippines	2013
Talikud-80	Bat (Rousettus amplexicaudatus)	Philippines	2013
Talikud-81	Bat (Eonycteris spelaea)	Philippines	2013
Talikud-82	Bat (Rousettus amplexicaudatus)	Philippines	2013
Talikud-83	Bat (Eonycteris spelaea)	Philippines	2013
Lopburi01	Monkey	Thailand	2013	[18]
Lopburi02	Monkey	Thailand	2013
Garut-69	Bat (Pteropus vampyrus)	Indonesia	2017	[17]
Kasama	Bat (Lissonycteris angolensis ruwenzorii)	Uganda	2017	[19]
Nachunsulwe-57	Bat (Rousettus aegyptiacus)	Zambia	2018	In this study
