# Supplementary material for: Attenuated infection by a Pteropine orthoreovirus isolated from an Egyptian fruit bat in Zambia
Source: PLoS Negl Trop Dis. 2021 Sep 7;15(9):e0009768. doi: 10.1371/journal.pntd.0009768 (PMC8448348; doi:10.1371/journal.pntd.0009768)
Supplement: S2 Table — (XLSX) [file pntd.0009768.s002.xlsx]

## Sheet: Sheet1
S2 Table. Primers used for PRV screening
Primer	Sequence (5'-3')	Target gene	Reference
1607F	CARMGNCGNSCHMGHTCHATHATGCC	L2	[23]
2608R	TAVAYRAAVGWCCASMHNGGRTAYTG
2090F	GGBTCMACNGCYACYTCBACYGAGCA
2334R	CDATGTCRTAHWYCCANCCRAA
