# Supplementary material for: Attenuated infection by a Pteropine orthoreovirus isolated from an Egyptian fruit bat in Zambia
Source: PLoS Negl Trop Dis. 2021 Sep 7;15(9):e0009768. doi: 10.1371/journal.pntd.0009768 (PMC8448348; doi:10.1371/journal.pntd.0009768)
Supplement: S3 Table — (XLSX) [file pntd.0009768.s003.xlsx]

## Sheet: Sheet1
S3 Table. Designed primers for RACE method
Primer	Sequence (5'-3')	Target gene
Nachunsulwe-L1-5'R	AGAAGCAGTAAGTGCAGCCCAAGG	L1
Nachunsulwe-L1-3'F	GTATGGGACCCCTTGAAGCCATC
Nachunsulwe-L2-5'R	AGCTCCATCTGGGACAGGAGTGG	L2
Nachunsulwe-L2-3'F	CTGACATTCCATCCGGTCATTCC
Nachunsulwe-L3-5'R	CAGTTGAAGGAACGCCAGTAGCCAC	L3
Nachunsulwe-L3-3'F	TCCCCATCGAACGCTTCCGACAC
Nachunsulwe-M1-5'R	ACTGATTGGCGACGCCAATCTCG	M1
Nachunsulwe-M1-3'F	TCTACGTGTGGTCGCAGCTCGTG
Nachunsulwe-M2-5'R	ATGGAGGTACCCAACGCAGCAGG	M2
Nachunsulwe-M2-3'F	ACAGGGCGTCCGTGATGGCATCC
Nachunsulwe-M3-5'R	GTCGCTGAGCAGAGCGGCAGCAG	M3
Nachunsulwe-M3-3'F	CTCAGCAATCAGAGTTGGAGGAGGTC
Nachunsulwe-S1-5'R	CGCTTGACCTGGGAAGTCTTCCAC	S1
Nachunsulwe-S1-3'F	CCAAAACCCGCATTCCAATCGAG
Nachunsulwe-S2-5'R	GAGGCAACAGCGCACTGAAGAGC	S2
Nachunsulwe-S2-3'F	CCCATGTCCAAGCAGGCTTACTTG
Nachunsulwe-S3-5'R	GCACCTTGACGTCGCGTGAGAGC	S3
Nachunsulwe-S3-3'F	GTCTATCCGTACCGGCTCAGACACC
Nachunsulwe-S4-5'R	GACCTGTCTCCCATAGGGTTGATGG	S4
Nachunsulwe-S4-3'F	GCTAACGAAGCTGAGAGTCGCCTG
