# Supplementary material for: Attenuated infection by a Pteropine orthoreovirus isolated from an Egyptian fruit bat in Zambia
Source: PLoS Negl Trop Dis. 2021 Sep 7;15(9):e0009768. doi: 10.1371/journal.pntd.0009768 (PMC8448348; doi:10.1371/journal.pntd.0009768)
Supplement: S4 Table — (XLSX) [file pntd.0009768.s004.xlsx]

## Sheet: Sheet1
S4 Table. Reference sequences used in this study
Strain	Genbank accession number
	L1	L2	L3	M1	M2	M3	S1	S2	S3	S4
Nachunsulwe-57	LC619329	LC619330	LC619331	LC619332	LC619333	LC619334	LC619335	LC619336	LC619337	LC619338
Nelson Bay	JF342672	JF342673	JF342674	JF342675	JF342676	JF342677	AF218360	AF059718	AF059726	AF059722
Cangyuan	KM382259	KM382260	KM382261	KM382262	KM382263	KM382264	KM382265	KM382266	KM382267	KM382268
Kampar	JF342654	JF342655	JF342656	JF342657	JF342658	JF342659	EU448334	EU448335	EU448336	EU448337
Melaka	JF342660	JF342661	JF342662	JF342663	JF342664	JF342665	EF026043	EF026044	EF026045	EF026046
Pulau	JF342666	JF342667	JF342668	JF342669	JF342670	JF342671	AY357730	AY357731	AY357732	AY357733
Miyazaki-Bali/2007	AB908278	AB908279	AB908280	AB908281	AB908282	AB908283	AB908284	AB908285	AB908286	AB908287
Indonesia/2010	KM279380	KM279381	KM279382	KM279383	KM279384	KM279385	KM279386	KM279387	KM279388	KM279389
Samal-24	LC110205	LC110206	LC110207	LC110202	LC110203	LC110204	LC110198	LC110199	LC110200	LC110201
Samal-50	LC110215	LC110216	LC110217	LC110212	LC110213	LC110214	LC110208	LC110209	LC110210	LC110211
Talikud-73	LC110225	LC110226	LC110227	LC110222	LC110223	LC110224	LC110218	LC110219	LC110220	LC110221
Talikud-79	LC110245	LC110246	LC110247	LC110242	LC110243	LC110244	LC110238	LC110239	LC110240	LC110241
Talikud-82	LC110275	LC110276	LC110277	LC110272	LC110273	LC110274	LC110268	LC110269	LC110270	LC110271
Garut-69	LC389091	LC389092	LC389093	LC389088	LC389089	LC389090	LC389084	LC389085	LC389086	LC389087
Lopburi01	KY751007	KY751009	KY751011	KY751013	KY751015	KY751017	KY751019	KY751021	KY751023	KY751025
Lopburi02	KY751008	KY751010	KY751012	KY751014	KY751016	KY751018	KY751020	KY751022	KY751024	KY751026
Kasama	MT505322	MT505323	MT505324	MT505315	MT505316	MT505317	MT505318	MT505319	MT505320	MT505321
HK23629/07	-	-	-	-	-	-	EU165526	EU170365	EU170366	EU170367
HK46886/09	-	-	-	-	-	-	JF803294	JF803296	JF803298	JF803300
HK50842/10	-	-	-	-	-	-	JF803295	JF803297	JF803299	JF803301
Sikamat/MYS/2010	-	-	-	-	-	-	JF811580	JF811581	JF811582	JF811583
Xi river	-	-	-	-	-	-	GU188274	-	GU188275	-
ARV-138	EU707937	EU707935	EU707933	AY557188	AY750052	AY557190	AF218359	AF059717	AF059721	AF059725
-: No sequence data is available in the Databank. Abbreviation: ARV-138, Avian orthoreovirus strain 138
