# Supplementary material for: Attenuated infection by a Pteropine orthoreovirus isolated from an Egyptian fruit bat in Zambia
Source: PLoS Negl Trop Dis. 2021 Sep 7;15(9):e0009768. doi: 10.1371/journal.pntd.0009768 (PMC8448348; doi:10.1371/journal.pntd.0009768)
Supplement: S5 Table — (XLSX) [file pntd.0009768.s005.xlsx]

## Sheet: Sheet1
S5 Table. Neutralization titers of bat sera for Nachunsulwe-57
Neutralization titer	Rousettus aegyptiacus (n = 37)	Eidolon helvum (n = 33)
<20	-	1
20	-	-
40	1	8
80	3	14
160	5	5
320	2	5
640	12	-
1280	8	-
2560	6	-
