# Supplementary material for: Attenuated infection by a Pteropine orthoreovirus isolated from an Egyptian fruit bat in Zambia
Source: PLoS Negl Trop Dis. 2021 Sep 7;15(9):e0009768. doi: 10.1371/journal.pntd.0009768 (PMC8448348; doi:10.1371/journal.pntd.0009768)
Supplement: S6 Table — (XLSX) [file pntd.0009768.s006.xlsx]

## Sheet: Sheet1
S6 Table. Amino acid sequence identities of encoded proteins between Nachunsulwe-57 and Miyazaki-Bali/2007
Segment	Protein	Identity (%)
L1	lC (guanylyltransferase/methyltransferase)	96.4
L2	lB (RNA dependent RNA polymerase)	98
L3	lA (major inner capsid protein)	97.7
M1	mA (minor inner capsid protein)	94.5
M2	mB (major outer capsid protein)	95.4
M3	mNS (nonstructural protein)	96.3
S1	p10 (membrane fusion protein)	75.7
	p17 (unknown)	54
	sC (cell atachment protein)	41.1
S2	sA (major inner capsid protein)	97.8
S3	sNS (nonstructural protein)	97.2
S4	sB (major outer capsid protein)	97.5
